# Supplementary material for: Skin Barrier Biomarkers in Patch‐Induced and Clinical Allergic and Irritant Contact Dermatitis
Source: Contact Dermatitis. 2025 Dec 22;94(4):317–26. doi: 10.1111/cod.70070 (PMC12956422; doi:10.1111/cod.70070)
Supplement: Supplementary file 1 — Table S1: Model estimates for hand dermatitis and patch test data. [file COD-94-317-s001.xlsx]

## Sheet: Blad1
Supplementary Table 1 Model estimates for Hand dermatitis and Patch test data
HAND DERMATITIS
CholGlc
level	eEstimate	SE	p_value	Q1	Median	Q3	IQR	WhiskerLower	WhiskerUpper	pvaltext
Control	1.31285	0.214454		1.1682	1.31285	1.4575	0.289294	0.734261	1.89144
ACD	2.9528	0.280951	7.49568972340553e-16	2.7633	2.9528	3.1423	0.378997	2.19481	3.71079	<0.001
ICD	2.51001	0.339936	1.15623683802994e-05	2.28072	2.51001	2.73929	0.458567	1.59287	3.42714	<0.001
CholSulph
Control	1.41345	0.191475		1.28431	1.41345	1.5426	0.258296	0.896861	1.93005
ACD	2.3297	0.250422	7.06952744827227e-08	2.1608	2.3297	2.49861	0.337814	1.65407	3.00533	<0.001
ICD	1.65218	0.301628	0.307345022544569	1.44873	1.65218	1.85562	0.406891	0.838397	2.46596	0.307
NMF
Control	-0.651157	0.178495		-0.771551	-0.651157	-0.530764	0.240786	-1.13273	-0.169585
ACD	-2.1205	0.243555	6.94385248150569e-09	-2.28477	-2.1205	-1.95622	0.328551	-2.7776	-1.46339	<0.001
ICD	-2.01823	0.320288	0.000153460989422542	-2.23426	-2.01823	-1.8022	0.432062	-2.88236	-1.15411	<0.001
IL1a
Control	4.10739	0.322467		3.88989	4.10739	4.32489	0.435002	3.23738	4.97739
ACD	1.79339	0.439941	9.69066623414645e-09	1.49666	1.79339	2.09013	0.593471	0.606451	2.98034	<0.001
ICD	2.00926	0.564119	0.000150952641754854	1.62876	2.00926	2.38975	0.760985	0.487285	3.53123	<0.001
PATCH TEST
	Patch test ACD Chromium.Estimate	Patch test ACD MI.Estimate	Patch test ACD Nickel.Estimate	Patch test ICD.Estimate	Patch test ACD Chromium.SE	Patch test ACD MI.SE	Patch test ACD Nickel.SE	Patch test ICD.SE	Patch test ACD Chromium.P	Patch test ACD MI.P	Patch test ACD Nickel.P	Patch test ICD.P
Chol-Glc.(pmol/MG)	1.19032	0.886522	0.604316	1.93453	0.213091	0.180503	0.168558	0.165307	5.92984e-08	1.72599e-06	0.000401444	5.05558e-25
Chol-Sulf.(nmol/MG	0.683071	0.266809	0.190583	0.7601	0.132649	0.111227	0.105654	0.101614	5.09645e-07	0.0171413	0.0724002	1.11184e-12
NMF	-0.249719	0.130939	0.169839	-1.38336	0.182545	0.157627	0.154789	0.142293	0.172503	0.407244	0.274778	7.43762e-19
IL-1a	-1.09601	-0.366074	-0.200284	-0.669355	0.359757	0.300995	0.34117	0.274466	0.00260317	0.225244	0.561527	0.0155062
